# Supplementary material for: Synthesis, Biological Evaluation, and Computational Analysis of 1,4-Naphthoquinone Derivatives as Inhibitors of the Sodium-Dependent NADH:Ubiquinone Oxidoreductase (NQR) in Vibrio cholerae
Source: Int J Mol Sci. 2026 Jan 24;27(3):1198. doi: 10.3390/ijms27031198 (PMC12898190; doi:10.3390/ijms27031198)
Supplement: Supplementary file 1 [file ijms-27-01198-s001.zip]

Archive with 1 entries (1 files):
- ijms-4071250-supplementary.pdf
